# Supplementary material for: Multiplexed CRISPR/Cas9-mediated knockout of 19 Fanconi anemia pathway genes in zebrafish revealed their roles in growth, sexual development and fertility
Source: PLoS Genet. 2018 Dec 12;14(12):e1007821. doi: 10.1371/journal.pgen.1007821 (PMC6328202; doi:10.1371/journal.pgen.1007821)
Supplement: S1 Table — (XLSX) [file pgen.1007821.s012.xlsx]

## Sheet: Table S1
Table S1. Multiplexing scheme, targeted exons, sgRNA sequences, genotyping primers, and RT-PCR primers
Injection group	FA gene (alias)	Zebrafish homolog gene (alias)	Accession #	Chromosome	Targeted exon	sgRNA sequence (PAM sequence unerlined)	Genotyping primersa			RT-PCR primers
							Forward primer	Reverse primer	Amplicon size (bp)	Forward primer exon	Forward primer sequence	Reverse primer exon	Reverse Primer sequence	Amplicon size (bp)
1	FANCA	fanca	NM_001040635	25	12	GGCGCGGCAGGCGGCTCTCGAGG	TGTGTTCAGAGGTGCTGC	CTTAAACCAGTCGCTGTAGG	167	11	TGTGTTGGCTCAGCTCCAGC	14	TGCAGCACCGAGCGGAACTTTC	414
	FANCG (XRCC9)	fancg	NM_205639	5	5	GGAAGAAGACACCTCACTAATGG	TCTCAGAGGGAGTGTTCAG	TGGACATTTTGAACCTTGGC	185	4	ATATGTCCACAAGCTCCTGCTGC	6	AAAGTCTGGCCTGTAAGAGTGTGG	360
2	FANCD2	fancd2	NM_201341	6	16	GGGGGTCACATGTACAAACAGG	CATTGTACACAGCCCTAGTG	TATGTGCACCTGCTGACAGT	230	13	GCAGCAGTGGTCAAGATAGTGTGG	18	GCTGCTCCTGTCCGAATGCCAG	633
	FANCI	fanci	NM_001077312	25	13	GGCCCTAAACCAGGACCATTCGG	TTTATCTGCAGTGTGTTCGG	CTACCTTAAAGCTCTCCAGG	221	11	GCTGCTCTCAGTGGCTCGCATAC	16	GAGGACCAGAATGAGGGCATCTTTC	628
3	FANCP (SLX4)	fancp (slx4)	XM_009296428	22	5	GGCTCTGTCCCGCTCTCTGCTGG	AGGGCAGAAGTTGGATGAGG	ACTTTAGGACAGGAGCTG	178	3	TGCGCACTCAGCACATCAAC	7	GACTGGTGTTGCTTCAAGAGG	812
	FANCQ (ERCC4)	fancq (ercc4)	NM_199785	12	5	GGTCTTCTGCTTCCAGTGTGGGG	TTCCAAGCATCAGTGAACGC	TTTCTCAAAGGCAGTGCCC	230	4	TCTTCAGGATTCTGTAAAGTCGAGCG	6	GAAGGTGACACAGTCGTACTGAGTG	405
4	FANCB	fancb	NM_001040636	9	1	GGTGTGGAAGGACACTTTCCAGG	TGTGCTGCAATGCATGATGG	GTTTCTGAGTGAACTAACCC	322	1	AGATCTGTGCTGCAATGCATGATGG	3	TGGTTCTCCTGCACCTCGTCTGATG	461
	FANCL	fancl	NM_212982	13	8	GGAACTGGCTGTGGACGTTGG	CGTCAAATGCCAATTCTCAA	ATTCTTCTGGTGGAGTCTGC	242	6	GATGCAGAGTTTCGCACACTCCAG	11	CATATTCTGTAGGACAGTGCAGTC	465
	FANCT (UBE2T)	fanct (ube2t)	NM_001077295	23	3	GGTGCAAACACTCCGTATGAAGG	TATCCAAATCTGACGCCCTTG	GGTTTAAGTCCGAATGTGCAA	174	2	AGAGAGTCAGTCGTCTGAAGCGG	5	GTTAAGCGAGGGCCTCCAAGC	305
5	FANCC	fancc	NM_001040637	8	1	GGACACTAGCAGACACCTTGG	TGCAGATTTGAGAAGATGGC	CTACCATTTGCTGCAACC	200	-1	ACGTCGTGATAGTGAGCGGCTGC	2	CGTCCGCAGTAACACATGAGTTCC	346
	FANCE	fance	NM_001040634	8	2	GGGGTACTGATGTACAGGGAGGG	TTAAGCGGAATCTGCTGTGC	CATGTCTGTTTCTTCACCC	318	1	AACAGGAAGCATGTCTGCACGAGG	4	CTTTCAGAGCCGATACAGAGCTGTC	678
	FANCF	fancf	NM_001045234	25	1	GGGACCGTCCCACCACACAGCGG	CCTGAACAACATTTTGGAGC	GTAGGACGGAAATGTTTCCC	232	1	CACCTGAACAACATTTTGGAGC	1	CTGTAGGACGGAAATGTTTCC	212
6	FAAP100 (C17orf70)	faap100 (si:dkey-57h18.1)	XM_017358533	12	4	GGACCATATACAAACCCAACAGG	GCTGATATCAAACAGTCTTGG	TTCCAATGGAGGCAAGTAGG	329	3	CTCATTGTAGTTGGTCAGAGAGG	6	ACCATGACAGCTGATCAGAGG	609
	FAAP24 (C19orf40)	faap24	NM_001089523	25	2	GGTCACTTTCTGACACATAGAGG	GTGTAAAGATGATCTTCGAGG	TCTTGTAGCCGTTTCCTGCC	137	1	ATACACTGTGAGCGAACTGAAAGGC	3	ACCGGCAGAAGAGTCAAACCCAGC	479
	FANCM	fancm	NM_001113660	17	2	GGGGTAGATCCAGACACGGCCGG	TGATGATGTGTTGCTGGTGG	ATGAAGACGATCTTGCCTGC	280	1	AGGACCAGGAGCCCGCAGC	2	TGGTGGGCGCCATGAAGACGATC	334
7	FANCD1 (BRCA2)	fancd1 (brca2)	NM_001110394	15	10	GGTAGACAATAACAACACGGTGG	TGAATGGACCCCACTAAGTT	TTAAGCATGAAAGCAGACGA	258	8	AACAGAGGACCGGGTTGCATC	11	TAAGGCACACAGATAGCTCCTCC	851
	FANCJ (BRIP1)	fancj (brip1)	NM_001110296	15	5	GGCTCCGTTGTTCAATTCCATGG	GACGACGATGAAGAAGAGG	AAACAGGGCACTTCATGGC	237	4	GTATTCGTACACCAGGCACAG	6	CGGTGGAGTAAAGCGTTCGTTTCAG	387
	FANCN (PALB2)	fancn (palb2)	XM_001919731	1	4	GGACGTCGAAGAACGACTGTAGG	CATTTATAGCCAGCTCACAGG	TGCCTGAGTAATTCATCGTG	274	3	TTCTTCCATGTCAACCTCAGATC	5	CCTGGATAAGTGAAGTTAATGATGGC	1406
	FANCO (RAD51C)	fanco (rad51c)	NM_001006101	10	2	GGCAGCAGCAGACGGCGTAACGG	TGCTGCAGATGTTGAGAG	ACAGATCTCGGTGGTCTTTCC	203	1	CCTGACAGACATGAGGCCTCTTC	3	CTGCCTTCTGTGTCGATATACAGC	363
	TP53	tp53	NM_131327	5	5	GATGGCAGTGGCTCGAACCACGG	TTGCAGTATTCACCGGACC	TGTCTGTACTATCTCCATCC	223	4	GAAGAACAGCCTCAGCCATC	8	ACACACACGCACCTCAAAAG	579
	a Add M13F to forward primer and PIGtail sequence to reverse primer for fluorescent PCR
