# Supplementary material for: Multiplexed CRISPR/Cas9-mediated knockout of 19 Fanconi anemia pathway genes in zebrafish revealed their roles in growth, sexual development and fertility
Source: PLoS Genet. 2018 Dec 12;14(12):e1007821. doi: 10.1371/journal.pgen.1007821 (PMC6328202; doi:10.1371/journal.pgen.1007821)
Supplement: S2 Table — (XLSX) [file pgen.1007821.s013.xlsx]

## Sheet: Table S2
Table S2. Description of single gene mutant alleles used in this study
Gene	Size of indel	Allele designation	Predicted mutant mRNA	Predicted mutant protein	Nearest natural splice site to indel	Distance from splice site
fanca	34bp del	hg40	c.1212_1245del34	p.Q405Pfs*43	exon 12 donor site	21 bp
	2bp del	hg41	c.1223_1224delTC	p.L408Rfs*14		42 bp
fancb	4bp del	hg42	c.832_835delTTCC	p.F278Rfs*43	exon 1 donor site	2 bp
fancc	1bp del	hg43	c.103delC	p.G36*	exon 1 donor site	53 bp
	2bp del	hg44	c.101_102delAC	p.H34Pfs*22		54 bp
fancd1	5bp ins (-7, +12)	hg45	c.1066_1072delAACAACAins12	p.N356Efs*75	exon 10 donor site	261 bp
fancd2	4bp del	hg46	c.1379_1382delAACA	p.Q461Pfs*25	exon 16 donor site	34 bp
	20bp del	hg47	c.1373_1392del20	p.M458Sfs*3		24 bp
fance	2bp del	hg48	c.472_473delGG	p.G158Rfs*7	exon 2 acceptor site	268 bp
	11bp del	hg49	c.465_475del11	p.Q157Dfs*5		261 bp
fancf	4bp del	hg50	c.92_95delCACA	p.T31Sfs*31	single exon	-
	10bp del (-23, +13)	hg51	c.74_96del23ins13	p.V25Efs*37		-
fancg	5bp del (-7, +2)	hg52	c.548_554delTAATGGTinsCA	p.L183Pfs*32	exon 5 donor site	59 bp
	7bp del	hg53	c.543_549delCTCACTA	p.S182Wfs*26		64 bp
fanci	8bp del	hg54	c.1205_1212delCATTCGGA	p.P402Qfs*11	exon 13 acceptor site	83 bp
	2bp ins (-3, +5)	hg55	c.1203_1205delACCinsCCTAA	p.P402Lfs*6		81 bp
fancj	5bp del	hg56	c.643_64647delGAATT	p.L216Qfs*6	exon 5 donor site	49 bp
	4bp del	hg57	c.640_643delATGG	p.M214Nfs*2		53 bp
fancl	25bp ins	hg58	c.544_545ins25	p.V182Gfs*4	exon 8 acceptor site	16 bp
	7bp del	hg59	c.544_550delGTCCACA	p.H183Sfs*4		15 bp
fancm	5bp del	hg60	c.200_204delGTGTC	p.R67Lfs*18	exon 2 acceptor site	113 bp
	4bp ins	hg61	c.199_200insATCT	p.R67Hfs*21		113 bp
fancn	11bp del	hg62	c.1233_1243del11	p.T412Hfs*15	exon 8 donor site	303 bp
	8bp del	hg63	c.1232_1239delCGACTGTA	p.T411Rfs*17		307 bp
fanco	8bp del	hg64	c.206_213delACGGCGTA	p.V71Tfs*22	exon 2 acceptor site	87 bp
	13bp ins (-1, +14)	hg65	c.211delGins14	p.V71Sfs*29		92 bp
fancp	7bp del	hg66	c.890_896delCTCTGCT	p.S297Wfs*32	exon 5 donor site	113 bp
	5bp del	hg67	c.892_896delCTGCT	p.L298Gfs*39		113 bp
fancq	22bp del	hg68	c.695_716del22	p.R232Qfs*40	exon 5 donor site	46 bp
	2bp ins (-2, +4)	hg69	c.708_709delACinsTACA	p.T236Yfs*44		51 bp
fanct	7bp del	hg70	c.131_137delCTCCGTA	p.T44Mfs*26	exon 3 acceptor site	21 bp
	13bp ins (-4, +17)	hg71	c.133_136delCCGTins17	p.P45Efs*7		23 bp
faap100	4bp del	hg72	c.1133_1136delACCC	p.N378Kfs*16	exon 4 donor site	5 bp
	5bp del	hg73	c.1132_1136delAACCC	p.P379Rfs*24		5 bp
faap24	2bp del	hg74	c.189_190delGT	p.S64Rfs*3	exon 2 donor site	59 bp
	11bp del	hg75	c.181del11	p.L61Rfs*3		58 bp
tp53	7bp del	hg91	c.368_374delCCGTGGT	p.S123Ffs*38	exon 5 acceptor site	88 bp
