# Supplementary material for: Multiplexed CRISPR/Cas9-mediated knockout of 19 Fanconi anemia pathway genes in zebrafish revealed their roles in growth, sexual development and fertility
Source: PLoS Genet. 2018 Dec 12;14(12):e1007821. doi: 10.1371/journal.pgen.1007821 (PMC6328202; doi:10.1371/journal.pgen.1007821)
Supplement: S3 Table — (XLSX) [file pgen.1007821.s014.xlsx]

## Sheet: Table S3
Table S3. Survival of multiple gene knockout fish to adulthood
Injection group	Co-targeted genes	All possible multi-gene mutant combintions in F1 fish	Obtained multi-gene mutant allele carrying F1 fish	Multi-gene knockouts that survived to adulthood from F1 incross
1	fanca, fancg	fanca+/-/ fancg+/-	fancahg41/+ / fancghg52/+	n.d.
2	fancd2, fanci	fancd2+/-/ fanci+/-	no	NA
3	fancp, fancq	fancp+/- / fancq+/-	fancphg66/+ / fancqhg68/+ and fancphg67/+ / fancqhg69/+	fancphg66/hg66 / fancqhg68/hg68 and fancphg67/hg67 / fancqhg69/hg69
4	fancb, fancl, fanct	fancb+/-/ fancl+/-	no	⍦fancbhg42/hg42 / fanclhg58/hg58
		fancb+/-/ fanct+/-	no	⍦fancbhg42/hg42 / fancthg70/hg70
		fancl+/-/ fanct+/-	no	⍦fanclhg58/hg58 / fancthg70/hg70
		fancb+/-/ fancl+/-/ fanct+/-	fancbhg42/+ / fanclhg58/+ / fancthg70/+	fancbhg42/hg42 / fanclhg58/hg58 / fancthg70/hg70
5	fancc, fance, fancf	fancc+/-/ fance+/-	fancchg44/+ / fancehg49/+ and fancchg43/+ / fancehg48/+	fancchg44/hg44 / fancehg49/hg49 and fancchg43/hg43 / fancehg48/hg48
		fancc+/-/ fancf+/-	no	⍦fancchg44/hg44 / fancfhg51/hg51 and ⍦fancchg43/hg43 / fancfhg50/hg50
		fance+/-/ fancf+/-	no	⍦fancehg49/hg49 / fancfhg51/hg51 and ⍦fancehg48/hg48 / fancfhg50/hg50
		fancc+/-/ fance+/-/ fancf+/-	fancchg44/+ / fancehg49/+ / fancfhg51/+ and fancchg43/+ / fancehg48/+ / fancfhg50/+	fancchg44/hg44 / fancehg49/hg49 / fancfhg51/hg51 and fancchg43/hg43 / fancehg48/hg48 / fancfhg50/hg50
6	faap100, faap24, fancm	faap100+/-/ faap24+/-	faap100hg73/+ / faap24hg74/+	n.d.
		faap100+/-/ fancm+/-	no	NA
		faap24+/-/ fancm+/-	faap24hg75/+ / faapmhg60/+	faap24hg75/hg75 / faapmhg60/hg60
		faap100+/-/ faap24+/-/ fancm+/-	no	NA
7	fancd1, fancj, fancn, fanco	fancd1+/-/ fancj+/-	no	NA
		fancd1+/-/ fancn+/-	no	NA
		fancd1+/-/ fanco+/-	fancd1hg45/+ / fancohg64/+	fancd1hg45/hg45 / fancohg64/hg45
		fancj+/-/ fancn+/-	no	NA
		fancn+/-/ fanco+/-	no	NA
		fancj+/-/ fanco+/-	fancjhg57/+ / fancohg64/+	n.d.
		fancd1+/-/ fancj+/-/ fancn+/-	no	NA
		fancd1+/-/ fancj+/-/ fanco+/-	no	NA
		fancd1+/-/ fancn+/-/ fanco+/-	no	NA
		fancj+/-/ fancn+/-/ fanco+/-	no	NA
		fancd1+/-/ fancj+/-/ fancn+/-/ fanco+/-	no	NA
n.d. - no data (due to absence of either male or female); NA - Not Applicable; ⍦ - double gene knockouts observed from triple gene heterozygous allele incrosses
