# Supplementary material for: Multiplexed CRISPR/Cas9-mediated knockout of 19 Fanconi anemia pathway genes in zebrafish revealed their roles in growth, sexual development and fertility
Source: PLoS Genet. 2018 Dec 12;14(12):e1007821. doi: 10.1371/journal.pgen.1007821 (PMC6328202; doi:10.1371/journal.pgen.1007821)
Supplement: S4 Table — (XLSX) [file pgen.1007821.s015.xlsx]

## Sheet: Table S4
Table S4. Primers for functional analysis of frameshift alleles
Gene	PacI-T3-Fwd	AcsI-Rev	PCR product	# of codons
fance	GAGGTTAATTAAAATTAACCCTCACTAAAGGG GTACACAACAAGCCATCAGG	GATCGGCGCGCC CAAGACCTCCACCTCATTGG	1036	294
fancf	GAGGTTAATTAAAATTAACCCTCACTAAAGGG GAATTCGGAGTGAACTGCGC	GATCGGCGCGCC AACACTGAAGTCTCCATCC	1061	318
fancg	GAGGTTAATTAAAATTAACCCTCACTAAAGGG ACAGCAGATGGCGCTGTATG	GATCGGCGCGCC ATAGTGGAGAGCACAATGGG	983	257
fancl	GAGGTTAATTAAAATTAACCCTCACTAAAGGG GAAGAAGATTATTACAGCAGC	GATCGGCGCGCC ATTCTGTAGGACAGTGCAG	880	279
fanct	GAGGTTAATTAAAATTAACCCTCACTAAAGGG GGCAGAATCAAAACCACAC	GATCGGCGCGCC GTGCTCTAAGTTCTCCTGC	673	188
tp53	GAGGTTAATTAAAATTAACCCTCACTAAAGGG GAATCCCCAAAACTCCACG	GATCGGCGCGCC CTTGAAGTTGCTCTCCTCAG	983	259
